# Supplementary material for: Phylogenetics, Niche Evolution, and Distribution Dynamics of Isatis Species Under Climate Change
Source: Ecol Evol. 2026 May 4;16(5):e73514. doi: 10.1002/ece3.73514 (PMC13139723; doi:10.1002/ece3.73514)
Supplement: Supplementary file 6 — Table S1: Occurrence records of Isatis species used in this study. [file ECE3-16-e73514-s001.xlsx]

## Sheet: Data Description
Supplementary Dataset S1. Occurrence records of Isatis species used in this study. Description: This dataset contains all 229 spatially rarefied occurrence records used for final MaxEnt modeling in the study. Column Definitions: Species: Full scientific name of the species. Longitude (°E): Longitude coordinate in decimal degrees (WGS84 datum). Latitude (°N): Latitude coordinate in decimal degrees…

## Sheet: I. indigotica
No.	longitude	latitude	Source
1	100.479	38.9292	Grower Communication
2	100.487	25.3458	Grower Communication
3	104.171	36.5375	Grower Communication
4	104.571	31.5375	Grower Communication
5	104.612	35.5792	Grower Communication
6	104.638	35.0042	Grower Communication
7	106.121	35.6208	Grower Communication
8	108.237	34.5292	Grower Communication
9	108.938	34.2292	Field survey
10	108.946	34.2875	Grower Communication
11	109.029	32.6958	Grower Communication
12	109.771	34.5125	Grower Communication
13	109.929	33.8708	Grower Communication
14	109.938	33.8625	Grower Communication
15	110.696	34.6958	Field survey
16	110.838	35.4125	Field survey
17	110.896	34.5208	Field survey
18	111.004	35.0208	Grower Communication
19	111.579	36.0792	Grower Communication
20	111.954	43.6458	Field survey
21	112.513	34.7042	Grower Communication
22	112.704	37.6958	Grower Communication
23	112.846	34.1708	Grower Communication
24	113.112	36.1958	Grower Communication
25	113.229	35.2375	Grower Communication
26	113.487	34.1375	Grower Communication
27	113.638	34.7208	Field survey
28	113.904	35.3708	Grower Communication
29	113.938	35.0625	Grower Communication
30	114.504	37.0708	Field survey
31	114.696	38.0125	Grower Communication
32	114.779	34.5542	Grower Communication
33	115.254	33.0625	Grower Communication
34	115.279	40.9708	Grower Communication
35	115.463	38.8792	Grower Communication
36	115.546	28.0542	Grower Communication
37	115.612	34.4458	Grower Communication
38	115.621	33.1625	Grower Communication
39	115.746	33.3708	Grower Communication
40	115.779	33.8792	Grower Communication
41	115.854	32.9125	Grower Communication
42	115.987	36.4375	Field survey
43	116.121	24.3125	Field survey
44	116.296	39.9625	Field survey
45	116.396	39.9125	Grower Communication
46	116.463	38.8708	Grower Communication
47	116.746	37.5125	Grower Communication
48	116.846	44.5042	Grower Communication
49	116.862	38.3125	Grower Communication
50	117.304	31.7958	Grower Communication
51	117.946	35.7125	Grower Communication
52	118.546	36.5125	Grower Communication
53	118.963	42.2625	Grower Communication
54	119.021	33.5958	Grower Communication
55	119.162	36.6542	Grower Communication
56	119.312	34.0875	Grower Communication
57	121.487	31.4042	Field survey
58	121.529	38.9542	Field survey
59	123.821	47.1542	Grower Communication
60	124.812	46.0375	Grower Communication
61	79.9208	37.1125	Grower Communication
62	83.7375	46.2625	Grower Communication
63	86.5708	42.0625	Grower Communication
64	87.3708	44.1875	Grower Communication
65	87.4875	47.1125	Grower Communication
66	88.1375	47.8458	Grower Communication
67	90.1875	46.5792	Grower Communication
68	98.5042	39.7458	Grower Communication
69	98.9042	39.9875	Grower Communication
70	99.9708	40.5542	Grower Communication

## Sheet: I. costata
No.	longitude	latitude	Source
1	117.675	49.4248	NSII
2	120.501	50.2468	CVH
3	87.6312	43.4124	Field survey
4	80.9976	44.2957	Field survey
5	119.736	49.2122	GBIF
6	112.891	42.8596	NSII
7	84.5486	42.93	Field survey
8	81.3383	45.0139	Field survey
9	83.6899	46.1509	CVH
10	82.0553	43.1392	Field survey
11	82.7487	43.3228	Field survey
12	83.2549	46.0649	Field survey
13	82.3712	45.6789	Field survey
14	86.6723	47.8326	Field survey
15	90.3339	46.8856	CVH
16	87.6014	43.724	Field survey
17	88.2358	47.7457	Field survey
18	90.3875	47.3542	Field survey
19	113.63	43.85	GBIF
20	89.18	42.85	GBIF
21	82.6015	45.1744	Field survey
22	88.1557	43.8948	Field survey
23	87.2392	48.4325	Field survey
24	83.6	45.93	GBIF
25	87.3562	48.5194	Field survey
26	81.03	44.97	GBIF
27	86.5649	48.3135	Field survey
28	89.47	46.52	GBIF
29	87.44	43.44	GBIF
30	86.1231	47.1795	Field survey
31	85.0321	46.867	Field survey
32	101.77	36.65	GBIF
33	83.1881	47.0009	Field survey
34	87.7997	43.6725	NSII
35	81.83	43.22	GBIF
36	88.1633	47.9442	Field survey
37	120.18	50.23	GBIF
38	87.65	43.78	GBIF
39	89.58	44.02	GBIF
40	83.25	43.43	GBIF
41	81.1389	43.1529	Field survey
42	87.5	47.12	GBIF
43	90.38	46.67	GBIF
44	82.038	43.5001	Field survey
45	88.3743	47.7902	Field survey
46	86.6193	48.6766	Field survey
47	117.104	48.6795	NSII
48	89.7432	47.1855	NSII
49	90.1388	45.9652	Field survey
50	90.3476	43.7781	Field survey
51	85.9877	42.2817	Field survey
52	81.7277	43.1548	Field survey
53	88.9423	48.0947	CVH
54	90.815	46.1911	Field survey
55	84.3012	43.1833	Field survey
56	85.2458	46.9779	Field survey
57	87.5388	48.4847	NSII
58	85.5797	47.0834	Field survey
59	86.6033	48.4858	Field survey
60	82.98	46.75	GBIF

## Sheet: I. violascens
No.	longitude	latitude	Source
1	88.8239	44.5244	NSII
2	88.2794	44.5525	NSII
3	87.5123	44.4686	Field survey
4	87.98	44.15	GBIF
5	87.56	43.82	GBIF
6	84.9664	44.8489	NSII
7	83.02	47	GBIF
8	88.1411	44.3717	NSII
9	88.2633	44.63	Field survey
10	88.3814	44.9589	Field survey
11	88.9564	44.9544	Field survey
12	89.44	45.4194	Field survey
13	88.8469	44.6803	CVH
14	88.76	44.3625	Field survey
15	86.31	44.31	GBIF
16	87.4228	45.6411	Field survey
17	87.4009	45.5985	Field survey
18	87.3825	45.3785	Field survey
19	86.03	45.12	GBIF
20	88.1361	45.1704	Field survey
21	88.5639	45.375	Field survey
22	90.11	46.5	GBIF
23	88.4535	44.3412	Field survey
24	81.2404	44.6892	Field survey
25	86.8315	44.3971	Field survey
26	89.5772	46.1586	Field survey
27	87.3327	45.079	Field survey
28	89.58	44.02	GBIF
29	88.5461	45.7693	Field survey
30	87.4302	44.6748	Field survey
31	87.4251	45.687	Field survey

## Sheet: I. minima
No.	longitude	latitude	Source
1	103.402	37.57	NSII
2	86.424	47.5391	NSII
3	90.4328	43.7858	NSII
4	90.1248	44.1479	NSII
5	85.1668	46.5174	NSII
6	83.6963	44.5236	CVH
7	86.0641	45.1603	NSII
8	81.5214	43.9826	GBIF
9	88.1411	44.3717	Field survey
10	88.2633	44.63	Field survey
11	88.3814	44.9589	Field survey
12	89.2964	45.1117	Field survey
13	89.44	45.4194	Field survey
14	88.8469	44.6803	Field survey
15	87.4228	45.6411	Field survey
16	87.4059	45.5345	Field survey
17	85.7326	43.1031	Field survey
18	88.4472	44.5924	Field survey
19	89.3729	44.373	Field survey
20	85.0082	44.9932	Field survey
21	86.262	47.4868	Field survey
22	90.0934	44.4006	Field survey
23	87.5642	43.8158	Field survey
24	88.2584	44.3795	Field survey
25	86.9622	44.3208	Field survey
26	84.8861	45.6313	Field survey
27	87.4251	45.687	Field survey

## Sheet: I. gymnocarpa
No.	longitude	latitude	Source
1	81.9853	43.5934	NSII
2	81.1653	43.9466	NSII
3	87.5695	43.8197	NSII
4	87.7978	44.0583	Field survey
5	84.9178	44.3653	NSII
6	86.22	44.3	GBIF
7	78.8713	31.7908	NSII
8	86.154	44.4896	NSII
9	84.6979	44.8276	NSII
10	85.7339	46.8133	CVH
11	87.6101	43.8131	NSII
12	86.6455	44.1604	NSII
13	88.1335	47.8165	NSII
14	87.5572	43.7871	GBIF
15	84.9013	44.4713	NSII
16	86.1034	44.2009	NSII
17	86.3263	44.7472	NSII
18	84.7625	46.6112	CVH
19	87.5777	43.8355	NSII
20	86.8725	43.9677	NSII
21	87.6259	43.892	NSII
22	88.2	47.8333	Field survey
23	87.77	44.25	GBIF
24	87.54	46.0819	Field survey

## Sheet: I. multicaulis
No.	longitude	latitude	Source
1	90.8782	43.6584	NSII
2	88.0843	44.2577	NSII
3	89.5396	46.3461	NSII
4	88.1419	44.3753	NSII
5	87.94	43.33	GBIF
6	86.1139	44.1988	NSII
7	85.2569	45.5122	NSII
8	87.3735	43.8045	CVH
9	88.4014	44.2115	NSII
10	85.4555	46.7231	NSII
11	84.8667	44.35	GBIF
12	83.51	46.479	NSII
13	86.0143	44.731	NSII
14	85.8107	44.8109	NSII
15	88.76	44.3625	Field survey
16	87.54	46.0819	Field survey
17	87.4302	44.6748	Field survey
