# Supplementary material for: Phylogenetics, Niche Evolution, and Distribution Dynamics of Isatis Species Under Climate Change
Source: Ecol Evol. 2026 May 4;16(5):e73514. doi: 10.1002/ece3.73514 (PMC13139723; doi:10.1002/ece3.73514)
Supplement: Supplementary file 7 — Table S2: Full list and descriptions of the 144 initial environmental variables. [file ECE3-16-e73514-s006.xlsx]

## Sheet: README
Supplementary Dataset S2. Full list and descriptions of the 144 initial environmental variables. Description: This dataset describes the pool of 144 environmental variables initially considered for the species distribution modeling of six Isatis species in the study. Column Definitions (for the 'Variable Data' sheet): (1) Variable_code: Abbreviation or code used for the variable in the analysis. …

## Sheet: Variable Data
No.	Variable Code	Variable Name full	Units	Category	Source	Temporal Period
1	Bio1	Annual Mean Temperature	°C	Bioclimatic	WorldClim v2.1	1970-2000
2	Bio2	Mean Diurnal Range	°C	Bioclimatic	WorldClim v2.1	1970-2000
3	Bio3	Isothermality	%	Bioclimatic	WorldClim v2.1	1970-2000
4	Bio4	Temperature Seasonality	-	Bioclimatic	WorldClim v2.1	1970-2000
5	Bio5	Max Temperature of Warmest Month	°C	Bioclimatic	WorldClim v2.1	1970-2000
6	Bio6	Min Temperature of Coldest Month	°C	Bioclimatic	WorldClim v2.1	1970-2000
7	Bio7	Temperature Annual Range (Bio5-Bio6)	°C	Bioclimatic	WorldClim v2.1	1970-2000
8	Bio8	Mean Temperature of Wettest Quarter	°C	Bioclimatic	WorldClim v2.1	1970-2000
9	Bio9	Mean Temperature of Driest Quarter	°C	Bioclimatic	WorldClim v2.1	1970-2000
10	Bio10	Mean Temperature of Warmest Quarter	°C	Bioclimatic	WorldClim v2.1	1970-2000
11	Bio11	Mean Temperature of Coldest Quarter	°C	Bioclimatic	WorldClim v2.1	1970-2000
12	Bio12	Annual Precipitation	mm	Bioclimatic	WorldClim v2.1	1970-2000
13	Bio13	Precipitation of Wettest Month	mm	Bioclimatic	WorldClim v2.1	1970-2000
14	Bio14	Precipitation of Driest Month	mm	Bioclimatic	WorldClim v2.1	1970-2000
15	Bio15	Precipitation Seasonality	-	Bioclimatic	WorldClim v2.1	1970-2000
16	Bio16	Precipitation of Wettest Quarter	mm	Bioclimatic	WorldClim v2.1	1970-2000
17	Bio17	Precipitation of Driest Quarter	mm	Bioclimatic	WorldClim v2.1	1970-2000
18	Bio18	Precipitation of Warmest Quarter	mm	Bioclimatic	WorldClim v2.1	1970-2000
19	Bio19	Precipitation of Coldest Quarter	mm	Bioclimatic	WorldClim v2.1	1970-2000
20	EVP_01	January Evaporation	mm	Monthly Meteorological	Chinese Meteorological Dataset	2020
21	EVP_02	February Evaporation	mm	Monthly Meteorological	Chinese Meteorological Dataset	2020
22	EVP_03	March Evaporation	mm	Monthly Meteorological	Chinese Meteorological Dataset	2020
23	EVP_04	April Evaporation	mm	Monthly Meteorological	Chinese Meteorological Dataset	2020
24	EVP_05	May Evaporation	mm	Monthly Meteorological	Chinese Meteorological Dataset	2020
25	EVP_06	June Evaporation	mm	Monthly Meteorological	Chinese Meteorological Dataset	2020
26	EVP_07	July Evaporation	mm	Monthly Meteorological	Chinese Meteorological Dataset	2020
27	EVP_08	August Evaporation	mm	Monthly Meteorological	Chinese Meteorological Dataset	2020
28	EVP_09	September Evaporation	mm	Monthly Meteorological	Chinese Meteorological Dataset	2020
29	EVP_10	October Evaporation	mm	Monthly Meteorological	Chinese Meteorological Dataset	2020
30	EVP_11	November Evaporation	mm	Monthly Meteorological	Chinese Meteorological Dataset	2020
31	EVP_12	December Evaporation	mm	Monthly Meteorological	Chinese Meteorological Dataset	2020
32	PRE_01	January Precipitation	mm	Monthly Meteorological	Chinese Meteorological Dataset	2020
33	PRE_02	February Precipitation	mm	Monthly Meteorological	Chinese Meteorological Dataset	2020
34	PRE_03	March Precipitation	mm	Monthly Meteorological	Chinese Meteorological Dataset	2020
35	PRE_04	April Precipitation	mm	Monthly Meteorological	Chinese Meteorological Dataset	2020
36	PRE_05	May Precipitation	mm	Monthly Meteorological	Chinese Meteorological Dataset	2020
37	PRE_06	June Precipitation	mm	Monthly Meteorological	Chinese Meteorological Dataset	2020
38	PRE_07	July Precipitation	mm	Monthly Meteorological	Chinese Meteorological Dataset	2020
39	PRE_08	August Precipitation	mm	Monthly Meteorological	Chinese Meteorological Dataset	2020
40	PRE_09	September Precipitation	mm	Monthly Meteorological	Chinese Meteorological Dataset	2020
41	PRE_10	October Precipitation	mm	Monthly Meteorological	Chinese Meteorological Dataset	2020
42	PRE_11	November Precipitation	mm	Monthly Meteorological	Chinese Meteorological Dataset	2020
43	PRE_12	December Precipitation	mm	Monthly Meteorological	Chinese Meteorological Dataset	2020
44	PRS_01	January Mean Pressure	hPa	Monthly Meteorological	Chinese Meteorological Dataset	2020
45	PRS_02	February Mean Pressure	hPa	Monthly Meteorological	Chinese Meteorological Dataset	2020
46	PRS_03	March Mean Pressure	hPa	Monthly Meteorological	Chinese Meteorological Dataset	2020
47	PRS_04	April Mean Pressure	hPa	Monthly Meteorological	Chinese Meteorological Dataset	2020
48	PRS_05	May Mean Pressure	hPa	Monthly Meteorological	Chinese Meteorological Dataset	2020
49	PRS_06	June Mean Pressure	hPa	Monthly Meteorological	Chinese Meteorological Dataset	2020
50	PRS_07	July Mean Pressure	hPa	Monthly Meteorological	Chinese Meteorological Dataset	2020
51	PRS_08	August Mean Pressure	hPa	Monthly Meteorological	Chinese Meteorological Dataset	2020
52	PRS_09	September Mean Pressure	hPa	Monthly Meteorological	Chinese Meteorological Dataset	2020
53	PRS_10	October Mean Pressure	hPa	Monthly Meteorological	Chinese Meteorological Dataset	2020
54	PRS_11	November Mean Pressure	hPa	Monthly Meteorological	Chinese Meteorological Dataset	2020
55	PRS_12	December Mean Pressure	hPa	Monthly Meteorological	Chinese Meteorological Dataset	2020
56	RHU_01	January Mean Relative Humidity	%	Monthly Meteorological	Chinese Meteorological Dataset	2020
57	RHU_02	February Mean Relative Humidity	%	Monthly Meteorological	Chinese Meteorological Dataset	2020
58	RHU_03	March Mean Relative Humidity	%	Monthly Meteorological	Chinese Meteorological Dataset	2020
59	RHU_04	April Mean Relative Humidity	%	Monthly Meteorological	Chinese Meteorological Dataset	2020
60	RHU_05	May Mean Relative Humidity	%	Monthly Meteorological	Chinese Meteorological Dataset	2020
61	RHU_06	June Mean Relative Humidity	%	Monthly Meteorological	Chinese Meteorological Dataset	2020
62	RHU_07	July Mean Relative Humidity	%	Monthly Meteorological	Chinese Meteorological Dataset	2020
63	RHU_08	August Mean Relative Humidity	%	Monthly Meteorological	Chinese Meteorological Dataset	2020
64	RHU_09	September Mean Relative Humidity	%	Monthly Meteorological	Chinese Meteorological Dataset	2020
65	RHU_10	October Mean Relative Humidity	%	Monthly Meteorological	Chinese Meteorological Dataset	2020
66	RHU_11	November Mean Relative Humidity	%	Monthly Meteorological	Chinese Meteorological Dataset	2020
67	RHU_12	December Mean Relative Humidity	%	Monthly Meteorological	Chinese Meteorological Dataset	2020
68	TEM_01	January Mean Air Temperature	°C	Monthly Meteorological	Chinese Meteorological Dataset	2020
69	TEM_02	February Mean Air Temperature	°C	Monthly Meteorological	Chinese Meteorological Dataset	2020
70	TEM_03	March Mean Air Temperature	°C	Monthly Meteorological	Chinese Meteorological Dataset	2020
71	TEM_04	April Mean Air Temperature	°C	Monthly Meteorological	Chinese Meteorological Dataset	2020
72	TEM_05	May Mean Air Temperature	°C	Monthly Meteorological	Chinese Meteorological Dataset	2020
73	TEM_06	June Mean Air Temperature	°C	Monthly Meteorological	Chinese Meteorological Dataset	2020
74	TEM_07	July Mean Air Temperature	°C	Monthly Meteorological	Chinese Meteorological Dataset	2020
75	TEM_08	August Mean Air Temperature	°C	Monthly Meteorological	Chinese Meteorological Dataset	2020
76	TEM_09	September Mean Air Temperature	°C	Monthly Meteorological	Chinese Meteorological Dataset	2020
77	TEM_10	October Mean Air Temperature	°C	Monthly Meteorological	Chinese Meteorological Dataset	2020
78	TEM_11	November Mean Air Temperature	°C	Monthly Meteorological	Chinese Meteorological Dataset	2020
79	TEM_12	December Mean Air Temperature	°C	Monthly Meteorological	Chinese Meteorological Dataset	2020
80	TemMax_01	January Mean Maximum Air Temperature	°C	Monthly Meteorological	Chinese Meteorological Dataset	2020
81	TemMax_02	February Mean Maximum Air Temperature	°C	Monthly Meteorological	Chinese Meteorological Dataset	2020
82	TemMax_03	March Mean Maximum Air Temperature	°C	Monthly Meteorological	Chinese Meteorological Dataset	2020
83	TemMax_04	April Mean Maximum Air Temperature	°C	Monthly Meteorological	Chinese Meteorological Dataset	2020
84	TemMax_05	May Mean Maximum Air Temperature	°C	Monthly Meteorological	Chinese Meteorological Dataset	2020
85	TemMax_06	June Mean Maximum Air Temperature	°C	Monthly Meteorological	Chinese Meteorological Dataset	2020
86	TemMax_07	July Mean Maximum Air Temperature	°C	Monthly Meteorological	Chinese Meteorological Dataset	2020
87	TemMax_08	August Mean Maximum Air Temperature	°C	Monthly Meteorological	Chinese Meteorological Dataset	2020
88	TemMax_09	September Mean Maximum Air Temperature	°C	Monthly Meteorological	Chinese Meteorological Dataset	2020
89	TemMax_10	October Mean Maximum Air Temperature	°C	Monthly Meteorological	Chinese Meteorological Dataset	2020
90	TemMax_11	November Mean Maximum Air Temperature	°C	Monthly Meteorological	Chinese Meteorological Dataset	2020
91	TemMax_12	December Mean Maximum Air Temperature	°C	Monthly Meteorological	Chinese Meteorological Dataset	2020
92	TemMin_01	January Mean Minimum Air Temperature	°C	Monthly Meteorological	Chinese Meteorological Dataset	2020
93	TemMin_02	February Mean Minimum Air Temperature	°C	Monthly Meteorological	Chinese Meteorological Dataset	2020
94	TemMin_03	March Mean Minimum Air Temperature	°C	Monthly Meteorological	Chinese Meteorological Dataset	2020
95	TemMin_04	April Mean Minimum Air Temperature	°C	Monthly Meteorological	Chinese Meteorological Dataset	2020
96	TemMin_05	May Mean Minimum Air Temperature	°C	Monthly Meteorological	Chinese Meteorological Dataset	2020
97	TemMin_06	June Mean Minimum Air Temperature	°C	Monthly Meteorological	Chinese Meteorological Dataset	2020
98	TemMin_07	July Mean Minimum Air Temperature	°C	Monthly Meteorological	Chinese Meteorological Dataset	2020
99	TemMin_08	August Mean Minimum Air Temperature	°C	Monthly Meteorological	Chinese Meteorological Dataset	2020
100	TemMin_09	September Mean Minimum Air Temperature	°C	Monthly Meteorological	Chinese Meteorological Dataset	2020
101	TemMin_10	October Mean Minimum Air Temperature	°C	Monthly Meteorological	Chinese Meteorological Dataset	2020
102	TemMin_11	November Mean Minimum Air Temperature	°C	Monthly Meteorological	Chinese Meteorological Dataset	2020
103	TemMin_12	December Mean Minimum Air Temperature	°C	Monthly Meteorological	Chinese Meteorological Dataset	2020
104	WIN_01	January Mean Wind Speed	m/s	Monthly Meteorological	Chinese Meteorological Dataset	2020
105	WIN_02	February Mean Wind Speed	m/s	Monthly Meteorological	Chinese Meteorological Dataset	2020
106	WIN_03	March Mean Wind Speed	m/s	Monthly Meteorological	Chinese Meteorological Dataset	2020
107	WIN_04	April Mean Wind Speed	m/s	Monthly Meteorological	Chinese Meteorological Dataset	2020
108	WIN_05	May Mean Wind Speed	m/s	Monthly Meteorological	Chinese Meteorological Dataset	2020
109	WIN_06	June Mean Wind Speed	m/s	Monthly Meteorological	Chinese Meteorological Dataset	2020
110	WIN_07	July Mean Wind Speed	m/s	Monthly Meteorological	Chinese Meteorological Dataset	2020
111	WIN_08	August Mean Wind Speed	m/s	Monthly Meteorological	Chinese Meteorological Dataset	2020
112	WIN_09	September Mean Wind Speed	m/s	Monthly Meteorological	Chinese Meteorological Dataset	2020
113	WIN_10	October Mean Wind Speed	m/s	Monthly Meteorological	Chinese Meteorological Dataset	2020
114	WIN_11	November Mean Wind Speed	m/s	Monthly Meteorological	Chinese Meteorological Dataset	2020
115	WIN_12	December Mean Wind Speed	m/s	Monthly Meteorological	Chinese Meteorological Dataset	2020
116	T_SAND	Topsoil Sand Fraction	%	Soil Property	Harmonized World Soil Database v2.0	2023
117	T_SILT	Topsoil Silt Fraction	%	Soil Property	Harmonized World Soil Database v2.0	2023
118	T_CLAY	Topsoil Clay Fraction	%	Soil Property	Harmonized World Soil Database v2.0	2023
119	T_OC	Topsoil Organic Carbon Content	%	Soil Property	Harmonized World Soil Database v2.0	2023
120	T_pH_H2O	Topsoil pH (in H₂O)	-	Soil Property	Harmonized World Soil Database v2.0	2023
121	T_CEC_SOIL	Topsoil CEC (Cation Exchange Capacity)	cmol/kg	Soil Property	Harmonized World Soil Database v2.0	2023
122	T_AWC	Topsoil Available Water Capacity	%	Soil Property	Harmonized World Soil Database v2.0	2023
123	T_USDA_TEX	Topsoil USDA Texture Class	-	Soil Property	Harmonized World Soil Database v2.0	2023
124	T_ECE	Topsoil Electrical Conductivity	dS/m	Soil Property	Harmonized World Soil Database v2.0	2023
125	T_ESP	Topsoil Exchangeable Sodium Percentage	%	Soil Property	Harmonized World Soil Database v2.0	2023
126	Gloaspectcls	South-Facing Slope (135° < Aspect ≤ 225°)	-	Aspect	Shuttle Radar Topography Mission	2000
127	Gloaspectcln	North-Facing Slope (0° < Aspect ≤ 45° or 315° < Aspect ≤ 360°)	-	Aspect	Shuttle Radar Topography Mission	2000
128	Gloaspectcle	East-Facing Slope (45° < Aspect ≤ 135°)	-	Aspect	Shuttle Radar Topography Mission	2000
129	Gloaspectclw	West-Facing Slope (225° < Aspect ≤ 315°)	-	Aspect	Shuttle Radar Topography Mission	2000
130	DEM	Digital Elevation Model	m	Topographic	Shuttle Radar Topography Mission	2000
131	NDVI_2020	Annual Mean NDVI for 2020	-	Vegetation Index	MODIS MOD13A3	2020
132	NDVI_202001	NDVI for January 2020	-	Vegetation Index	MODIS MOD13A3	2020
133	NDVI_202002	NDVI for February 2020	-	Vegetation Index	MODIS MOD13A3	2020
134	NDVI_202003	NDVI for March 2020	-	Vegetation Index	MODIS MOD13A3	2020
135	NDVI_202004	NDVI for April 2020	-	Vegetation Index	MODIS MOD13A3	2020
136	NDVI_202005	NDVI for May 2020	-	Vegetation Index	MODIS MOD13A3	2020
137	NDVI_202006	NDVI for June 2020	-	Vegetation Index	MODIS MOD13A3	2020
138	NDVI_202007	NDVI for July 2020	-	Vegetation Index	MODIS MOD13A3	2020
139	NDVI_202008	NDVI for August 2020	-	Vegetation Index	MODIS MOD13A3	2020
140	NDVI_202009	NDVI for September 2020	-	Vegetation Index	MODIS MOD13A3	2020
141	NDVI_202010	NDVI for October 2020	-	Vegetation Index	MODIS MOD13A3	2020
142	NDVI_202011	NDVI for November 2020	-	Vegetation Index	MODIS MOD13A3	2020
143	NDVI_202012	NDVI for December 2020	-	Vegetation Index	MODIS MOD13A3	2020
144	CIrrMap250	Irrigated Cropland Distribution	m	Human Influence	Chinese Irrigated Cropland Map	2000-2020
