# Supplementary material for: Phylogenetics, Niche Evolution, and Distribution Dynamics of Isatis Species Under Climate Change
Source: Ecol Evol. 2026 May 4;16(5):e73514. doi: 10.1002/ece3.73514 (PMC13139723; doi:10.1002/ece3.73514)
Supplement: Supplementary file 8 — Table S3: Percent contribution and permutation importance of the final environmental variables in the MaxEnt models for each Isatis species. [file ECE3-16-e73514-s009.xlsx]

## Sheet: I. indigotica
No.	Variable	Percent contribution	Permutation importance
1	DEM	23.7	14.1
2	NDVI_202008	23.6	39.7
3	RHU_08	15.7	19.4
4	Bio6	10.7	0.5
5	T_pH_H2O	6.5	1.2
6	Bio14	3.3	1
7	NDVI_202001	3.3	5.5
8	Gloaspectcln	2.9	0.3
9	TemMin_11	2.1	3.5
10	PRE_09	2	0.5
11	EVP_07	1.5	1.3
12	T_ECE	1.3	1
13	CIrrMap250	1.2	0.1
14	NDVI_2020	0.9	6.9
15	TemMax_06	0.3	4.3
16	NDVI_202005	0.2	0.2
17	T_CEC_SOIL	0.2	0.1
18	WIN_05	0.2	0.2
19	PRS_12	0.2	0
20	T_AWC	0	0.1
21	Bio7	0	0.1
22	TEM_01	0	0
23	Bio11	0	0

## Sheet: I. costata
No.	Variable	Percent contribution	Permutation importance
1	NDVI_202001	32.8	26.7
2	Bio15	31.3	5.2
3	T_SILT	11.4	5.9
4	RHU_02	9.5	13.1
5	EVP_12	4.5	13.1
6	WIN_05	2.5	6.1
7	T_AWC	2.5	0.4
8	PRE_09	2	4.6
9	CIrrMap250	1.1	0.8
10	NDVI_202005	1	0
11	Bio13	0.5	20.4
12	NDVI_2020	0.5	1.3
13	PRS_09	0.4	0.6
14	NDVI_202012	0.1	0.6
15	T_pH_H2O	0.1	0
16	Bio14	0	1.2
17	Gloaspectclw	0	0
18	TemMin_04	0	0
19	DEM	0	0
20	Bio6	0	0
21	TEM_04	0	0
22	TemMax_04	0	0
23	T_SAND	0	0

## Sheet: I. violascens
No.	Variable	Percent contribution	Permutation importance
1	Bio15	61.6	84.8
2	Bio4	13.6	0.2
3	EVP_05	7.2	0
4	PRE_12	5	0.1
5	RHU_04	4.6	0.2
6	TemMax_02	2.3	13.2
7	WIN_01	2.2	0.1
8	NDVI_202001	1.2	0
9	T_SILT	0.6	0.1
10	NDVI_202002	0.4	0.1
11	TemMin_07	0.4	0.1
12	DEM	0.4	0.1
13	NDVI_202006	0.2	0.1
14	T_pH_H2O	0.1	0
15	Gloaspectcls	0	0
16	T_AWC	0	0.1
17	NDVI_2020	0	0.1
18	Bio9	0	0.1
19	PRS_09	0	0.1
20	TEM_09	0	0.4
21	T_CLAY	0	0
22	Bio8	0	0

## Sheet: I. minima
No.	Variable	Percent contribution	Permutation importance
1	Bio15	45.7	20.8
2	RHU_06	18.2	4.6
3	PRE_12	10.4	9.7
4	NDVI_202008	6.5	3.3
5	EVP_12	5.5	20.8
6	Bio3	5.5	0.6
7	DEM	1.6	7.1
8	WIN_02	1.6	1.1
9	Gloaspectcls	1.4	0.3
10	NDVI_202004	0.8	6.5
11	TemMax_11	0.5	16.2
12	NDVI_2020	0.5	0.1
13	Bio9	0.5	2.4
14	TemMin_08	0.3	1.9
15	T_ECE	0.3	0.2
16	NDVI_202003	0.3	3.5
17	PRS_07	0.3	0.1
18	T_USDA_TEX	0.1	0.1
19	T_pH_H2O	0.1	0
20	TEM_09	0	0.7
21	Bio8	0	0
22	T_CLAY	0	0

## Sheet: I. gymnocarpa
No.	Variable	Percent contribution	Permutation importance
1	Bio15	44.4	49.3
2	RHU_05	14.8	0.4
3	Bio3	11.7	0.1
4	PRE_12	5.8	0.2
5	NDVI_202001	4.9	31.8
6	T_SILT	3.9	0.5
7	Bio2	3.8	11.4
8	T_USDA_TEX	1.9	0.1
9	T_ECE	1.6	0.1
10	DEM	1.3	0.8
11	TemMax_02	1.3	0.1
12	Bio14	1	0.1
13	TemMin_10	0.9	3.9
14	PRS_09	0.8	0
15	NDVI_202006	0.7	0.2
16	Gloaspectcln	0.5	0
17	EVP_09	0.4	0.5
18	T_pH_H2O	0.2	0.1
19	NDVI_202003	0.1	0.6
20	NDVI_2020	0	0
21	WIN_10	0	0
22	TEM_03	0	0

## Sheet: I. multicaulis
No.	Variable	Percent contribution	Permutation importance
1	Bio15	44.7	19.2
2	Bio4	18.9	0.3
3	TemMax_02	8.8	47
4	NDVI_202001	7.5	3.7
5	RHU_08	6.3	0.5
6	WIN_07	4.9	0.7
7	T_AWC	2.2	15.1
8	Bio2	1.7	2
9	PRE_08	1.2	2.4
10	NDVI_2020	1	5.9
11	EVP_01	0.7	0.6
12	DEM	0.5	0.2
13	T_USDA_TEX	0.4	0.1
14	Gloaspectcls	0.3	0.2
15	NDVI_202011	0.3	0.7
16	PRS_04	0.2	1.3
17	Bio7	0.1	0
18	T_ECE	0.1	0
19	NDVI_202009	0.1	0
20	T_CLAY	0	0
21	TemMin_09	0	0
22	TEM_06	0	0

## Sheet: Permutation importance（＞10%）
Variable	I. indigotica	I. costata	I. violascens	I. minima	I. gymnocarpa	I. multicaulis
Bio2	0	0	0	0	11.4	2
Bio13	0	20.4	0	0	0	0
Bio15	0	5.2	84.8	20.8	49.3	19.2
RHU_08	19.4	0	0	0	0	0.5
EVP_12	0	13.1	0	20.8	0	0
TemMax_02	0	0	13.2	0	0	47
TemMax_11	0	0	0	16.2	0	0
NDVI_202008	39.7	0	0	3.3	0	0
NDVI_202001	5.5	26.7	0	0	31.8	3.7
T_AWC	0	0	0	0	0	15.1
DEM	14.1	0	0	7.1	0.8	0
