# Supplementary material for: Phylogenetics, Niche Evolution, and Distribution Dynamics of Isatis Species Under Climate Change
Source: Ecol Evol. 2026 May 4;16(5):e73514. doi: 10.1002/ece3.73514 (PMC13139723; doi:10.1002/ece3.73514)
Supplement: Supplementary file 9 — Table S4: Pairwise matrices of phylogenetic distance and niche overlap (Schoener's D) for Isatis species pairs. [file ECE3-16-e73514-s005.xlsx]

## Sheet: Genetic Distance Matrix
Species	I. multicaulis	I. violascens	I. gymnocarpa	I. indigotica	I. costata	I. minima
I. multicaulis	-	0.0117595	0.0131146	0.0114713	0.0107621	0.0107533
I. violascens	-	-	0.00628679	0.0102389	0.00952966	0.00952089
I. gymnocarpa	-	-	-	0.011594	0.0108848	0.010876
I. indigotica	-	-	-	-	0.00686451	0.00845699
I. costata	-	-	-	-	-	0.0077478
I. minima	-	-	-	-	-	-
Note: Below-diagonal cells are left blank for a cleaner presentation of the pairwise genetic distance matrix. Values are based on complete chloroplast genome sequences.

## Sheet: Niche Overlap Matrix
Species	I. multicaulis	I. violascens	I. gymnocarpa	I. indigotica	I. costata	I. minima
I. multicaulis	-	0.478	0.419	0.144	0.304	0.489
I. violascens	-	-	0.436	0.07	0.154	0.841
I. gymnocarpa	-	-	-	0.069	0.155	0.413
I. indigotica	-	-	-	-	0.684	0.148
I. costata	-	-	-	-	-	0.282
I. minima	-	-	-	-	-	-
Note: Below-diagonal cells are left blank. Values represent Schoeners' D niche overlap index, ranging from 0 (no overlap) to 1 (complete overlap).

## Sheet: GenBank database
Species	Accession No.
Isatis indigotica	PQ158474
Isatis costata	PQ158475
Isatis tinctoria	PQ158473
Isatis violascens	PQ158472
Isatis minima	PQ093985
Isatis gymnocarpa	PQ093986
Isatis multicaulis	PQ059879
