# Supplementary material for: Phylogenetics, Niche Evolution, and Distribution Dynamics of Isatis Species Under Climate Change
Source: Ecol Evol. 2026 May 4;16(5):e73514. doi: 10.1002/ece3.73514 (PMC13139723; doi:10.1002/ece3.73514)
Supplement: Supplementary file 10 — Table S5: Detailed legend for the species co‐occurrence map (Figure 8). [file ECE3-16-e73514-s003.xlsx]

## Sheet: Sheet1
Code	Description (Species Combination)
0	Unsuitable habitat
1	I. violascens only
2	I. multicaulis only
3	I. minima only
4	I. gymnocarpa only
5	I. indigotica only
6	I. costata only
7	I. violascens & I. costata
8	I. minima & I. indigotica
9	I. gymnocarpa & I. indigotica
10	I. violascens & I. minima & I. costata
11	I. violascens & I. multicaulis & I. minima
12	I. violascens & I. multicaulis & I. minima & I. costata
13	I. violascens & I. minima & I. gymnocarpa & I. indigotica
14	I. violascens & I. multicaulis & I. indigotica & I. costata
15	I. violascens & I. minima & I. indigotica & I. costata
16	I. multicaulis & I. minima & I. indigotica & I. costata
17	I. violascens & I. multicaulis & I. minima & I. indigotica & I. costata
18	I. violascens & I. multicaulis & I. gymnocarpa & I. indigotica & I. costata
19	I. violascens & I. minima & I. gymnocarpa & I. indigotica & I. costata
20	I. multicaulis & I. minima & I. gymnocarpa & I. indigotica & I. costata
21	I. violascens & I. multicaulis & I. minima & I. gymnocarpa & I. indigotica & I. costata
